# Supplementary material for: Genome-wide identification and comparative analysis of the heat shock transcription factor family in Chinese white pear (Pyrus bretschneideri) and five other Rosaceae species
Source: BMC Plant Biol. 2015 Jan 21;15:12. doi: 10.1186/s12870-014-0401-5 (PMC4310194; doi:10.1186/s12870-014-0401-5)
Supplement: Additional file 3: — Gene features of Hsf genes in five Rosaceae species. [file 12870_2014_401_MOESM3_ESM.xlsx]

## Sheet: Chinese white pear
Gene name	Gene ID	Gene length(bp)	Intron length(bp)	Gene GC content(%)	GC3 content(%)
PbHsfA1a	Pbr025227.1	3120	1608	38.81	45.24
PbHsfA1b	Pbr041026.1	3167	1655	38.65	45.35
PbHsfA1c	Pbr031411.1	5316	3253	40.54	47
PbHsfA2a	Pbr019856.1	1454	320	46.91	54.76
PbHsfA3a	Pbr005496.1	2597	923	43.7	50
PbHsfA3b	Pbr016805.1	2552	890	42.55	48.38
PbHsfA4a	Pbr000538.1	2715	142	40.59	45.13
PbHsfA4b	Pbr016090.1	2038	149	42	45.52
PbHsfA4c	Pbr022463.1	2848	1525	39.85	44.9
PbHsfA4d	Pbr005379.1	2811	1500	40.23	43.71
PbHsfA5a	Pbr016487.1	2451	999	40.15	40.08
PbHsfA6a	Pbr036788.1	2415	584	37.81	43.7
PbHsfA6b	Pbr014670.1	1594	553	40.34	44.38
PbHsfA6c	Pbr018847.1	1592	551	40.58	44.38
PbHsfA7a	Pbr009953.1	2744	1028	39.87	50.82
PbHsfA7b	Pbr012908.1	2079	1008	42.14	52.1
PbHsfA8a	Pbr012136.1	2033	788	39.4	40.72
PbHsfA9a	Pbr041474.1	2267	327	42.3	51.34
PbHsfA9b	Pbr015630.1	1941	493	43.17	52.38
PbHsfB1a	Pbr025141.1	2824	1285	39.24	68.48
PbHsfB1b	Pbr030422.1	2643	1052	41.01	71.28
PbHsfB2a	Pbr013953.1	1446	88	52.21	72.01
PbHsfB3a	Pbr002020.1	4152	3019	32.95	54.1
PbHsfB3b	Pbr030436.1	3681	2949	32.71	53.28
PbHsfB3c	Pbr002038.1	3988	2884	31.87	56.15
PbHsfB4a	Pbr019653.1	1446	117	48.89	68.41
PbHsfB5a	Pbr016270.1	2451	2860	40.15	50.89
PbHsfC1a	Pbr014107.1	1069	99	51.92	68.54
PbHsfC1b	Pbr016948.1	1133	95	51.28	66.47
Average		2502	1129	41.44	52.4
Average of whole genome		2785	1440	41.76	47.53

## Sheet: apple
Gene name	Gene ID	Gene length(bp)	Intron length(bp)	GC content(%)	GC3 content(%)
MdHsfA1a	MDP0000517644	5910	4284	36.9374	44.8339
MdHsfA1b	MDP0000156337	3121	1480	39.8911	46.9835
MdHsfA1c	MDP0000232623	3089	1436	38.718	44.2831
MdHsfA1d	MDP0000259645	7351	5608	38.8655	47.6764
MdHsfA2a	MDP0000489886	1398	255	46.4235	55.1181
MdHsfA2b	MDP0000243895	1454	320	46.2861	53.9683
MdHsfA3a	MDP0000131346	2535	984	43.1953	45.2611
MdHsfA3b	MDP0000606400	2195	827	41.959	48.6842
MdHsfA3c	MDP0000174161	2540	791	42.5591	47.1698
MdHsfA4a	MDP0000155849	1405	112	44.5552	45.4756
MdHsfA5a	MDP0000301101	2651	1199	40.3244	40.7025
MdHsfA5b	MDP0000613011	3952	2500	37.6265	38.843
MdHsfA8a	MDP0000191541	2015	770	39.7022	40.9639
MdHsfA8b	MDP0000172376	2915	1679	39.9657	46.3592
MdHsfA9a	MDP0000194672	4727	2585	39.8773	47.0588
MdHsfA9b	MDP0000319456	1921	472	43.5711	53.4161
MdHsfB1a	MDP0000527802	2089	1204	38.4394	66.1017
MdHsfB1b	MDP0000578396	1383	684	43.2393	70.8155
MdHsfB2a	MDP0000155667	921	90	55.266	74.3682
MdHsfB3a	MDP0000622590	3845	3113	32.4577	54.918
MdHsfB3b	MDP0000202716	3708	2976	33.7918	55.7377
MdHsfB4a	MDP0000209135	1253	107	50.5986	70.1571
MdHsfB4b	MDP0000129357	1269	117	50.0394	68.4896
MdHsfC1a	MDP0000230456	1114	139	51.7953	66.1538
MdHsfC1b	MDP0000320827	1134	99	49.3827	62.8986
Average		2635.8	1353.24	42.6187	53.4575
Average of whole genome		2639	1520	41.66	47.36

## Sheet: peach
Gene name	Gene ID	Gene length(bp)	Intron length(bp)	GC content(%)	GC3 content(%)
PpHsfA1a	ppa004782m	3960	2484	41.8182	47.561
PpHsfA1b	ppa004559m	4504	2712	38.1217	46.2302
PpHsfA2a	ppa007300m	1531	399	43.3703	46.4
PpHsfA3a	ppa015602m	2290	940	40.6114	44.4444
PpHsfA4a	ppa006534m	1991	111	42.3908	45.098
PpHsfA4b	ppa015468m	2903	1652	38.3052	40.048
PpHsfA6a	ppa1027143m	1556	488	39.0103	42.4157
PpHsfA7a	ppa010224m	2215	1145	39.4131	48.2625
PpHsfA8a	ppa006514m	2508	890	39.2344	40.8313
PpHsfA9a	ppa016533m	1798	403	43.2147	43.4409
PpHsfB1a	ppa009274m	2462	816	41.3891	69.3333
PpHsfB2a	ppa009180m	1025	92	52	67.1053
PpHsfB2b	ppa008441m	1210	105	55.2066	71.6867
PpHsfB3a	ppa014675m	1719	1080	37.58	64.3192
PpHsfB4a	ppa026635m	1279	109	51.2119	66.6667
PpHsfB5a	ppa011804m	1357	723	37.9514	46.9388
PpHsfC1a	ppa008830m	1226	135	49.1843	65.5172
Average		2090.24	840.235	42.942	52.7235
Average of whole genome		2639	1296	40.35	44.46

## Sheet: strawberry
Gene name	Gene ID	Gene length(bp)	Intron length(bp)	GC content(%)	GC3 content(%)
FvHsfA1a	gene13904	4325	2798	40.1618	45.1866
FvHsfA1b	gene10474	5901	3240	41.7895	49.4927
FvHsfA2a	gene02705	1786	700	41.4894	46.9613
FvHsfA3a	gene30146	2164	913	42.7911	47.0024
FvHsfA4a	gene23802	1622	128	45.0678	40.5622
FvHsfA4b	gene15872	1419	306	40.3101	38.2749
FvHsfA5a	gene06570	2971	1336	39.7173	39.0826
FvHsfA6a	gene29004	1417	406	40.0141	42.1365
FvHsfA7a	gene20347	6822	5373	36.5435	52.381
FvHsfA9a	gene12667	1836	447	39.5969	43.8445
FvHsfB1a	gene24036	1744	871	43.6353	68.7285
FvHsfB2a	gene13301	3188	2039	44.0715	74.1514
FvHsfB2b	gene32416	2006	611	51.2463	47.957
FvHsfB3a	gene02464	5198	3878	37.3798	54.7727
FvHsfB5a	gene02408	4796	2645	38.3862	53.2775
FvHsfC1a	gene30881	1175	86	53.617	69.9725
Average		3023.12	1611.06	42.2386	50.8615
Average of whole genome		2867	1682	41.86	47.23

## Sheet: Chinese plum
Gene name	Gene ID	Gene length(bp)	Intron length(bp)	GC content(%)	GC3 content(%)
PmHsfA1a	Pm023178	3406	1882	41.9554	46.4567
PmHsfA1b	Pm011227	3932	2420	38.2248	46.0317
PmHsfA2a	Pm005519	1524	399	42.7165	45.0667
PmHsfA3a	Pm026236	2513	905	42.1409	45.5224
PmHsfA4a	Pm010169	1349	110	43.5137	44.5521
PmHsfA4b	Pm013905	2983	1669	38.887	40.8676
PmHsfA5a	Pm007815	4648	3196	36.747	38.843
PmHsfA6a	Pm009237	1557	489	39.2421	42.6966
PmHsfA7a	Pm020253	2101	1078	39.0766	44.5748
PmHsfA8a	Pm005887	1973	746	39.0775	40.8313
PmHsfA9a	Pm027197	1656	198	43.6594	43.6214
PmHsfB1a	Pm026366	1680	813	41.0714	69.5502
PmHsfB2a	Pm019357	1004	92	51.992	67.7632
PmHsfB2b	Pm023788	1104	105	57.971	72.973
PmHsfB4a	Pm005297	1279	109	51.1337	66.9231
PmHsfB5a	Pm010031	1303	718	38.68	47.6923
PmHsfC1a	Pm027421	1085	92	50.2304	66.1631
Average		2064.53	883.588	43.3129	51.1841
Average of whole genome		2514	1368	41.67	45.52

## Sheet: European pear
Gene name	Gene ID	Gene length(bp)	Intron length(bp)	GC content(%)	GC3 content(%)
PcHsfA1a	PCP005520.1	5356	3700	39.3764	45.8333
PcHsfA1b	PCP027354.1	4040	2516	37.9208	44.8819
PcHsfA1c	PCP027124.1	2925	1599	39.0769	38.2353
PcHsfA1d	PCP011761.1	5251	3547	40.278	47.7113
PcHsfA2a	PCP044449.1	1381	256	46.0536	54.6667
PcHsfA2b	PCP016141.1	7705	5062	35.3926	48.3541
PcHsfA2c	PCP034937.1	1882	673	45.3773	53.1017
PcHsfA3a	PCP016675.1	2831	1157	43.5535	50.1792
PcHsfA3b	PCP026047.1	3456	1626	42.0139	47.8689
PcHsfA4a	PCP025026.1	5244	3981	37.2426	45.1306
PcHsfA4b	PCP026169.1	2805	1533	40.6061	45.7547
PcHsfA4c	PCP024177.1	5176	3853	36.3794	43.9909
PcHsfA4d	PCP015400.1	2915	1724	40.0686	42.8212
PcHsfA5a	PCP002437.1	2699	1247	40.6076	39.4628
PcHsfA6a	PCP030606.1	2047	976	40.7914	45.098
PcHsfA6b	PCP018714.1	16595	14268	34.1247	46.9072
PcHsfA7a	PCP019575.1	2561	1502	41.5072	52.4079
PcHsfA7b	PCP022776.1	2631	1539	40.1748	51.0989
PcHsfA8a	PCP006787.1	2381	1136	39.5632	40.4819
PcHsfA8b	PCP031284.1	2435	1226	40.2053	44.1687
PcHsfA9a	PCP005035.1	2221	724	43.1787	51.503
PcHsfA9b	PCP027517.1	2321	872	41.8785	52.588
PcHsfB1a	PCP024136.1	2605	1720	38.618	69.1525
PcHsfB1b	PCP030007.1	2111	1223	40.4548	71.2838
PcHsfB2a	PCP030684.1	1271	377	51.8489	74.4966
PcHsfB2b	PCP033244.1	988	88	55.5668	75.3333
PcHsfB2c	PCP007662.1	1735	730	50.6052	65.6716
PcHsfB3a	PCP029678.1	3945	3213	32.0152	53.2787
PcHsfB3b	PCP024839.1	3784	3052	33.5888	56.9672
PcHsfB5a	PCP044895.1	3913	3091	39.5604	50
PcHsfB5b	PCP016888.1	2953	2221	36.8778	49.5902
PcHsfC1a	PCP000545.1	1575	561	47.1746	66.2722
PcHsfC1b	PCP022060.1	1533	504	45.7926	63.5569
Average		3432.45	2166.58	41.1356	52.3591
Average of whole genome		3304	2001	40.47	47.54
