# Supplementary material for: Genome-wide identification and comparative analysis of the heat shock transcription factor family in Chinese white pear (Pyrus bretschneideri) and five other Rosaceae species
Source: BMC Plant Biol. 2015 Jan 21;15:12. doi: 10.1186/s12870-014-0401-5 (PMC4310194; doi:10.1186/s12870-014-0401-5)
Supplement: Additional file 6: — Motif sequences identified by MEME tools in pear Hsfs. [file 12870_2014_401_MOESM6_ESM.xlsx]

## Sheet: Sheet1
Motif sequences identified by MEME tools in pear Hsfs
Motif	Length	Best possible match
1	50	NTYGFRKVDTDRWEFANEAFLRGQKHLLKNIRRRKASHLPQASQKTLDSC
2	50	TYDMVDDPATDPVVSWSPTNNSFVVWNPPEFARDLLPKYFKHNNFSSFVR
3	50	KQVLMMELVKLRQQQQSTRAYLQAMEQRLQGTELKQQQMMSFLARAMQNP
4	11	YDQGPPPFLNK
5	29	FIQQLVQHKEKRKELEEAMTKKRRRPIDQ
6	15	GKFGLEEEVERLKRD
7	49	ECIERDEEHEGRGKDLDKGYWQELFNENIDEEIGLVGVQEEDEEDVNVL
8	41	TGVNDVFWEQFLTENPGTSEAQEVLIERKDSDGKKNDSRPG
9	20	LWWNMRNVNNLTEQMGHLTP
10	50	NVEVDELDHVGIETYVKVEPQEYGDISDQFEVSELDQFAIDMPGVSGSQN
11	47	SKVLDGQMVKYQPSMNEAAKAMLRQILKMNTSPKLEPSLINPDAFLI
12	40	AGSANILDILAITSMCPTVDFRSKSSGIDMNSKPDSAPAL
13	40	AAGSANILDILAITSMCPTVDFRSKSSGIDMNSKPDSAPA
14	50	CYMPEESRFPVSCHSTAISEIQSSPYAVANSVKETQVLEENMHNFQQDTA
15	28	GGLEKLEQLESFLTFWEDTIHDVGHNNI
16	29	GIASNPVPQLEVRERKRRLPRTSWPFDDA
17	29	YQELEDLIAEPCDWSAYVSHSLVEQAGCI
18	41	QMQGIVSESNVEIPNANFISSETGNAGYMGMSAGLDGRLPT
19	41	DICPLSQISPVIVTEIQDTSMNSRPCSPRSHLSSPNSMNAH
20	50	RVRRKFVKHQQHELGKSDADMEGQIVKYQPAWRNRTTSSTALDSNPVPFE
21	50	AGFEMESFNRYPTPLEAQTASDWLRQRRVVDRVHAVQNPYNMNTTASGHG
22	28	NVPSNATDSRNTSSRNLGVTLSEVPPIS
23	50	PIVDKSCNAGQDLNPSVMAGTSSSEYVPCAYDDMSDKFLEEYIVFDDECA
24	50	TSPLMEFEAFCSVNPLGAFDFTESVSIPTSSMGGGDAEDVVAPPRPLECL
25	15	MEGVCDEQKGLLEYV
26	50	DELAATQGFLKTPEQEGEGASSMATEDPFFKGKSVLSPQQEANPECYVSF
27	44	VNYDVPEVGVTGELLDVWDIDPLQEAGGLGINKWPAHESAFDEP
28	21	AAALLPNEFDEDQRSSSTSSS
29	48	IESFDEWINASLRFDCRGQIEEDLVPMQSALAEQISEGIASKQNETPL
30	23	PRAKRMKGGVEFHAPMMRTGKVC
