# Supplementary material for: Genome-wide identification and comparative analysis of the heat shock transcription factor family in Chinese white pear (Pyrus bretschneideri) and five other Rosaceae species
Source: BMC Plant Biol. 2015 Jan 21;15:12. doi: 10.1186/s12870-014-0401-5 (PMC4310194; doi:10.1186/s12870-014-0401-5)
Supplement: Additional file 7: — Orthologous pairs of Hsf genes between any two Rosaceae species. [file 12870_2014_401_MOESM7_ESM.xlsx]

## Sheet: apple-peach
MdHsfA1b	PpHsfA1b
MdHsfA1b	PpHsfA1b
	PpHsfA1a
MdHsfA2a,2b,9b	PpHsfA2a,9a
MdHsfA3a,b	PpHsfA3a
MdHsfA3a,b	PpHsfA3a
	PpHsfA4a
	PpHsfA4a
	PpHsfA4b
	PpHsfA4a,4b
MdHsfA5a
	PpHsfA6a
	PpHsfA6a,7a
	PpHsfA6a,7a
	PpHsfA7a
	PpHsfA6a,7a
MdHsfA8a,8b	PpHsfA8a
MdHsfA9a,9b	PpHsfA9a
MdHsfA9a,9b	PpHsfA9a
MdHsfB1a	PpHsfB1a
MdHsfB1a	PpHsfB1a
MdHsfB2a	PpHsfB2a,2b
MdHsfB3a	PpHsfB3a
MdHsfB3a,3b	PpHsfB3a
MdHsfB3a,3b	PpHsfB3a
MdHsfB4a,4b	PpHsfB4a
	PpHsfB5a
MdHsfC1a,1b	PpHsfC1a
MdHsfC1a,1b	PpHsfC1a

## Sheet: apple-strawberry
Apple	Strawberry
MdHsfA1b	FvHsfA1b
MdHsfA2a	FvHsfA2a
MdHsfA2a	FvHsfA9a
MdHsfA2b	FvHsfA2a
MdHsfA2b	FvHsfA9a
MdHsfA9b	FvHsfA2a
MdHsfA9b	FvHsfA9a
MdHsfA3a	FvHsfA3a
MdHsfA3b	FvHsfA3a
MdHsfA5a	FvHsfA5a
MdHsfA9a	FvHsfA9a
MdHsfB1a	FvHsfB1a
MdHsfB2a	FvHsfB2a
MdHsfB2a	FvHsfB2b
MdHsfC1a	FvHsfC1a
MdHsfC1b	FvHsfC1a

## Sheet: apple-Chinese plum
Apple	Chinese plum
MdHsfA1b	PmHsfA1b
MdHsfA2a	PmHsfA2a
MdHsfA2a	PmHsfA9a
MdHsfA2b	PmHsfA2a
MdHsfA2b	PmHsfA9a
MdHsfA9b	PmHsfA2a
MdHsfA9b	PmHsfA9a
MdHsfA3a	PmHsfA3a
MdHsfA3b	PmHsfA3a
MdHsfA5a	PmHsfA5a
MdHsfA8a	PmHsfA8a
MdHsfA8b	PmHsfA8a
MdHsfA9a	PmHsfA9a
MdHsfB1a	PmHsfB1a
MdHsfB2a	PmHsfB2a
MdHsfB4a	PmHsfB4a
MdHsfB4b	PmHsfB4a
MdHsfC1a	PmHsfC1a
MdHsfC1b	PmHsfC1a

## Sheet: peach-strawberry
Peach	Strawberry
PpHsfA1b	FvHsfA1b
PpHsfA2a	FvHsfA2a
PpHsfA2a	FvHsfA9a
PpHsfA9a	FvHsfA2a
PpHsfA9a	FvHsfA9a
PpHsfA3a	FvHsfA3a
PpHsfA4a	FvHsfA4a
PpHsfA4a	FvHsfA4b
PpHsfA4b	FvHsfA4b
PpHsfA6a	FvHsfA6a
PpHsfA6a	FvHsfA7a
PpHsfA7a	FvHsfA6a
PpHsfA7a	FvHsfA7a
PpHsfB1a	FvHsfB1a
PpHsfB2a	FvHsfB2a
PpHsfB2b	FvHsfB2a
PpHsfB2a	FvHsfB2b
PpHsfB2b	FvHsfB2b
PpHsfB5a	FvHsfB5a
PpHsfC1a	FvHsfC1a

## Sheet: peach-Chinese plum
Peach	Chinese plum
PpHsfA1b	PmHsfA1b
PpHsfA1a	PmHsfA1a
PpHsfA2a	PmHsfA2a
PpHsfA2a	PmHsfA9a
PpHsfA9a	PmHsfA2a
PpHsfA9a	PmHsfA9a
PpHsfA3a	PmHsfA3a
PpHsfA4a	PmHsfA4a
PpHsfA4b	PmHsfA4b
PpHsfA4a	PmHsfA4b
PpHsfA6a	PmHsfA6a
PpHsfA6a	PmHsfA7a
PpHsfA7a	PmHsfA6a
PpHsfA7a	PmHsfA7a
PpHsfA8a	PmHsfA8a
PpHsfB1a	PmHsfB1a
PpHsfB2a	PmHsfB2a
PpHsfB2b	PmHsfB2a
PpHsfB4a	PmHsfB4a
PpHsfB5a	PmHsfB5a
PpHsfC1a	PmHsfC1a

## Sheet: strawberry-Chinese plum
Strawberry	Chinese plum
FvHsfA1b	PmHsfA1b
FvHsfA2a	PmHsfA2a
FvHsfA2a	PmHsfA9a
FvHsfA9a	PmHsfA2a
FvHsfA9a	PmHsfA9a
FvHsfA3a	PmHsfA3a
FvHsfA4a	PmHsfA4a
FvHsfA4b	PmHsfA4a
FvHsfA4b	PmHsfA4b
FvHsfA5a	PmHsfA5a
FvHsfA6a	PmHsfA6a
FvHsfA6a	PmHsfA7a
FvHsfA7a	PmHsfA6a
FvHsfA7a	PmHsfA7a
FvHsfB1a	PmHsfB1a
FvHsfB2a	PmHsfB2a
FvHsfB2b	PmHsfB2a
FvHsfB5a	PmHsfB5a
FvHsfC1a	PmHsfC1a
