# Supplementary material for: Genome-wide identification and comparative analysis of the heat shock transcription factor family in Chinese white pear (Pyrus bretschneideri) and five other Rosaceae species
Source: BMC Plant Biol. 2015 Jan 21;15:12. doi: 10.1186/s12870-014-0401-5 (PMC4310194; doi:10.1186/s12870-014-0401-5)
Supplement: Additional file 8: — Synteny analysis of Hsf genes regions between Chinese white pear and other Roseceae species. [file 12870_2014_401_MOESM8_ESM.xlsx]

## Sheet: Sheet1
Synteny analysis of Hsf regions between Chinese white pear and other Roseceae species
Chinese white pear and apple					Chinese white pear and peach					Chinese white pear and strawberry					Chinese white pear and Chinese plum
Duplicated Hsf gene 1	Duplicated Hsf gene 2	Mean Ks	Chromosome	Homologous gene pairs in synteny block	Duplicated Hsf gene 1	Duplicated Hsf gene 2	Mean Ks	Chromosome	Homologous gene pairs in synteny block	Duplicated Hsf gene 1	Duplicated Hsf gene 2	Mean Ks	Chromosome	Homologous gene pairs in synteny block	Duplicated Hsf gene 1	Duplicated Hsf gene 2	Mean Ks	Chromosome	Homologous gene pairs in synteny block
PbHsfA1a	MdHsfA1b	0.26	pb5 & md10	38	PbHsfA1a	PpHsfA1b	0.38	pb5&pp4	31	PbHsfA1a	FvHsfA1b	0.75	pb5&fv3	12	PbHsfA1a	PmHsfA1b	0.37	pb5&pm3	31
PbHsfA1b	MdHsfA1b	0.27	pb5 & md10	29	PbHsfA1b	PpHsfA1b	0.39	pb5&pp4	49	PbHsfA1b	FvHsfA1b	0.62	pb5&fv3	48	PbHsfA1b	PmHsfA1b	0.36	pb5&pm3	12
PbHsfA2a	MdHsfA2a	0.26	pb15 & md8	27	PbHsfA1c	PpHsfA1a	0.41	pb16&pp5	10	PbHsfA2a	FvHsfA2a	0.66	pb15&fv2	123	PbHsfA1c	PmHsfA1a	0.41	pb16&pm7	10
PbHsfA2a	MdHsfA2b	0.13	pb15 & md15	220	PbHsfA3a	PpHsfA3a	0.41	pb12&pp7	28	PbHsfA2a	FvHsfA9a	1.43	pb15&fv1	18	PbHsfA2a	PmHsfA2a	0.46	pb15&pm2	384
PbHsfA2a	MdHsfA9b	1.28	pb15 & md15	17	PbHsfA3b	PpHsfA3a	0.45	pb14&pp7	32	PbHsfA3a	FvHsfA3a	0.57	pb12&fv6	29	PbHsfA2a	PmHsfA9a	1.47	pb15&pm8	6
PbHsfA3a	MdHsfA3a	0.12	pb12 & md12	28	PbHsfA4a	PpHsfA4a	0.44	pb5&pp4	408	PbHsfA3b	FvHsfA3a	0.64	pb14&fv6	31	PbHsfA3a	PmHsfA3a	0.38	pb12&pm8	29
PbHsfA3a	MdHsfA3b	0.18	pb12 & md14	24	PbHsfA4b	PpHsfA4a	0.45	pb10&pp4	151	PbHsfA4a	FvHsfA4a	0.67	pb5&fv3	9	PbHsfA3b	PmHsfA3a	0.4	pb14&pm8	34
PbHsfA3b	MdHsfA3a	0.2	pb14 & md12	71	PbHsfA4c	PpHsfA4b	0.35	pb17&pp3	39	PbHsfA4a	FvHsfA4b	1.16	pb5&fv6	11	PbHsfA4a	PmHsfA4a	0.47	pb5&pm3	24
PbHsfA3b	MdHsfA3b	0.13	pb14 & md14	75	PbHsfA4d	PpHsfA4a	1.42	pb9&pp4	7	PbHsfA4b	FvHsfA4a	0.58	pb10&fv3	23	PbHsfA4b	PmHsfA4a	0.41	pb10&pm3	22
PbHsfA5a	MdHsfA5a	0.09	pb4 & md9	16	PbHsfA4d	PpHsfA4b	0.48	pb9&pp3	12	PbHsfA4b	FvHsfA4b	1.34	pb10&fv6	10	PbHsfA4c	PmHsfA4b	0.36	pb17&pm4	42
PbHsfA8a	MdHsfA8a	0.08	pb16 & md10	39	PbHsfA6a	PpHsfA6a	0.55	pb13&pp1	12	PbHsfA4c	FvHsfA4b	0.58	pb17&fv6	33	PbHsfA4d	PmHsfA4b	0.45	pb9&pm4	13
PbHsfA8a	MdHsfA8b	0.29	pb16 & md13	10	PbHsfA6b	PpHsfA6a	0.33	pb16&pp1	22	PbHsfA4d	FvHsfA4b	0.58	pb9&fv6	26	PbHsfA5a	PmHsfA5a	0.43	pb4&pm2	20
PbHsfA9a	MdHsfA9a	0.11	pb2 & md2	27	PbHsfA6b	PpHsfA7a	1.17	pb16&pp8	7	PbHsfA5a	FvHsfA5a	0.59	pb4&fv4	29	PbHsfA6a	PmHsfA6a	0.37	pb13&pm2	13
PbHsfA9a	MdHsfA9b	0.2	pb2 & md15	47	PbHsfA6c	PpHsfA6a	0.33	pb16&pp1	23	PbHsfA6a	FvHsfA6a	0.72	pb13&fv4	12	PbHsfA6b	PmHsfA6a	0.34	pb16&pm2	25
PbHsfA9b	MdHsfA9a	0.23	pb15 & md2	79	PbHsfA6c	PpHsfA7a	1.33	pb16&pp8	12	PbHsfA6b	FvHsfA6a	0.58	pb16&fv4	12	PbHsfA6b	PmHsfA7a	1.25	pb16&pm6	7
PbHsfA9b	MdHsfA9b	0.09	pb15 & md15	60	PbHsfA7a	PpHsfA7a	0.35	pb11&pp8	6	PbHsfA6c	FvHsfA7a	1.01	pb16&fv2	8	PbHsfA6c	PmHsfA6a	0.33	pb16&pm2	24
PbHsfB1a	MdHsfB1a	0.21	pb2 & md2	94	PbHsfA7b	PpHsfA6a	1.39	pb3&pp1	20	PbHsfA7b	FvHsfA7a	0.63	pb3&fv2	48	PbHsfA6c	PmHsfA7a	1.43	pb16&pm6	8
PbHsfB1b	MdHsfB1a	0.29	pb15 & md2	18	PbHsfA7b	PpHsfA7a	0.41	pb3&pp8	50	PbHsfA9a	FvHsfA9a	0.61	pb2&fv1	70	PbHsfA7a	PmHsfA7a	0.34	pb11&pm6	6
PbHsfB2a	MdHsfB2a	0.25	pb7 & md1	26	PbHsfA8a	PpHsfA8a	0.39	pb16&pp1	170	PbHsfA9b	FvHsfA9a	0.7	pb15&fv1	21	PbHsfA7b	PmHsfA6a	1.4	pb3&pm2	17
PbHsfB3a	MdHsfB3a	0.07	pb14 & md12	7	PbHsfA9a	PpHsfA9a	0.39	pb2&pp7	78	PbHsfB1a	FvHsfB1a	0.62	pb2&fv6	94	PbHsfA7b	PmHsfA7a	0.36	pb3&pm6	39
PbHsfB3b	MdHsfB3a	0.07	pb10 & md6	6	PbHsfA9b	PpHsfA9a	0.39	pb15&pp7	140	PbHsfB1b	FvHsfB1a	0.66	pb15&fv6	17	PbHsfA8a	PmHsfA8a	0.38	pb16&pm2	126
PbHsfB3b	MdHsfB3b	0.18	pb10 & md14	7	PbHsfB1a	PpHsfB1a	0.4	pb2&pp7	109	PbHsfB2a	FvHsfB2a	0.66	pb7&fv7	50	PbHsfA9a	PmHsfA9a	0.41	pb2&pm8	34
PbHsfB3c	MdHsfB3a	0.26	pb14 & md12	10	PbHsfB1b	PpHsfB1a	0.41	pb15&pp7	19	PbHsfB2a	FvHsfB2b	1.28	pb7&fv5	14	PbHsfA9b	PmHsfA9a	0.4	pb15&pm8	22
PbHsfB3c	MdHsfB3b	0.08	pb14 & md14	9	PbHsfB2a	PpHsfB2a	0.43	pb7&pp2	58	PbHsfB5a	FvHsfB5a	0.66	pb10&fv3	29	PbHsfB1a	PmHsfB1a	0.42	pb2&pm8	23
PbHsfB4a	MdHsfB4a	0.24	pb15 & md8	131	PbHsfB2a	PpHsfB2b	1.42	pb7&pp5	12	PbHsfC1a	FvHsfC1a	0.63	pb2&fv1	36	PbHsfB2a	PmHsfB2a	0.43	pb7&pm5	55
PbHsfB4a	MdHsfB4b	0.13	pb15 & md15	220	PbHsfB3a	PpHsfB3a	0.37	pb14&pp7	16	PbHsfC1b	FvHsfC1a	0.61	pb15&fv1	43	PbHsfB4a	PmHsfB4a	0.46	pb15&pm2	384
PbHsfC1a	MdHsfC1a	0.12	pb2 & md2	59	PbHsfB3b	PpHsfB3a	0.37	pb10&pp7	8	average		0.751538		32.9231	PbHsfB5a	PmHsfB5a	0.42	pb10&pm3	83
PbHsfC1a	MdHsfC1b	0.23	pb2 & md15	41	PbHsfB3c	PpHsfB3a	0.39	pb14&pp7	8						PbHsfC1a	PmHsfC1a	0.38	pb2&pm8	65
PbHsfC1b	MdHsfC1a	0.28	pb15 & md2	37	PbHsfB4a	PpHsfB4a	0.45	pb15&pp1	439						PbHsfC1b	PmHsfC1a	0.38	pb15&pm8	52
PbHsfC1b	MdHsfC1b	0.09	pb15 & md15	35	PbHsfB5a	PpHsfB5a	0.45	pb10&pp4	151						average		0.533448		55.5172
average		0.214		50.2333	PbHsfC1a	PpHsfC1a	0.35	pb2&pp7	62
					PbHsfC1b	PpHsfC1a	0.38	pb15&pp7	55
					average		0.550937		70.125
