# Supplementary material for: Genome-wide identification and comparative analysis of the heat shock transcription factor family in Chinese white pear (Pyrus bretschneideri) and five other Rosaceae species
Source: BMC Plant Biol. 2015 Jan 21;15:12. doi: 10.1186/s12870-014-0401-5 (PMC4310194; doi:10.1186/s12870-014-0401-5)
Supplement: Additional file 9: — Ka/Ks ratios of paralogous genes among Hsf gene family in Roseceae. [file 12870_2014_401_MOESM9_ESM.xlsx]

## Sheet: Chinese white pear
Paralogous gene pairs	Method	Ka	Ks	Ka/Ks	P-Value(Fisher)	Length	S-Sites	N-Sites	Fold-Sites(0:2:4)	Substitutions	S-Substitutions	N-Substitutions	Fold-S-Substitutions(0:2:4)	Fold-N-Substitutions(0:2:4)	Divergence-Time	Substitution-Rate-Ratio(rTC:rAG:rTA:rCG:rTG:rCA/rCA)	GC(1:2:3)	ML-Score	AICc	Akaike-Weight	Model
Pbr031411.1-Pbr013854.1	NG	0.174556	0.325715	0.535915	7.67605e-06	1545	344.745	1200.26	NA	278	91.0833	186.917	NA	NA	0.208285	1:1:1:1:1:1	0.354749(0.415084:0.302793:0.346369)	NA	NA	NA	NA
Pbr041474.1-Pbr019856.1	NG	0.519216	3.40586	0.152448	1.55966e-24	1104	243.26	860.74	NA	503	180.5	322.5	NA	NA	1.15527	1:1:1:1:1:1	0.42862(0.472727:0.351515:0.461616)	NA	NA	NA	NA
Pbr015630.1-Pbr019856.1	NG	0.55813	4.04151	0.1381	3.90524e-23	1113	246.124	866.876	NA	525	183.75	341.25	NA	NA	1.32843	1:1:1:1:1:1	0.429303(0.470287:0.346311:0.471311)	NA	NA	NA	NA
Pbr005496.1-Pbr016805.1	NG	0.117253	0.265314	0.441941	3.6587e-08	1650	373.29	1276.71	NA	222	83.4167	138.583	NA	NA	0.15075	1:1:1:1:1:1	0.478869(0.540179:0.409821:0.486607)	NA	NA	NA	NA
Pbr016090.1-Pbr000538.1	NG	0.0596809	0.201228	0.296584	5.21166e-09	1254	269.132	984.868	NA	104	47.5	56.5	NA	NA	0.0900595	1:1:1:1:1:1	0.454118(0.510588:0.401176:0.450588)	NA	NA	NA	NA
Pbr005379.1-Pbr000538.1	NG	0.491055	2.28799	0.214623	6.83895e-25	1236	264.403	971.597	NA	539	188.917	350.083	NA	NA	0.875452	1:1:1:1:1:1	0.433183(0.494369:0.376126:0.429054)	NA	NA	NA	NA
Pbr005379.1-Pbr022463.1	NG	0.055517	0.222116	0.249946	4.3078e-12	1299	277.423	1021.58	NA	108	53.3333	54.6667	NA	NA	0.091097	1:1:1:1:1:1	0.437547(0.501129:0.37246:0.439052)	NA	NA	NA	NA
Pbr014670.1-Pbr036788.1	NG	0.0482071	0.284296	0.169567	1.06837e-15	1038	213.421	824.579	NA	89	50.5	38.5	NA	NA	0.0967486	1:1:1:1:1:1	0.425094(0.533708:0.30618:0.435393)	NA	NA	NA	NA
Pbr018847.1-Pbr036788.1	NG	0.0456131	0.284634	0.160252	2.63434e-16	1038	213.212	824.788	NA	87	50.5	36.5	NA	NA	0.0947096	1:1:1:1:1:1	0.425562(0.536517:0.304775:0.435393)	NA	NA	NA	NA
Pbr012908.1-Pbr009953.1	NG	0.0556203	0.193591	0.287308	9.32623e-08	1068	228.572	839.428	NA	84	39	45	NA	NA	0.0851488	1:1:1:1:1:1	0.478421(0.564738:0.362259:0.508264)	NA	NA	NA	NA
Pbr012908.1-Pbr014670.1	NG	0.302666	2.34687	0.128966	4.08753e-35	999	207.641	791.359	NA	346	148.917	197.083	NA	NA	0.727552	1:1:1:1:1:1	0.436314(0.53252:0.317073:0.45935)	NA	NA	NA	NA
Pbr012908.1-Pbr018847.1	NG	0.296819	2.16578	0.137049	2.11753e-34	999	207.562	791.438	NA	341	147	194	NA	NA	0.685134	1:1:1:1:1:1	0.436766(0.53523:0.315718:0.45935)	NA	NA	NA	NA
Pbr025141.1-Pbr030422.1	NG	0.068645	0.217871	0.315072	7.7725e-07	882	203.618	678.382	NA	83	38.5	44.5	NA	NA	0.103095	1:1:1:1:1:1	0.555932(0.559322:0.411864:0.69661)	NA	NA	NA	NA
Pbr016948.1-Pbr014107.1	NG	0.0626138	0.17615	0.355458	3.37014e-05	903	203.831	699.169	NA	74	32	42	NA	NA	0.0882419	1:1:1:1:1:1	0.500966(0.476812:0.394203:0.631884)	NA	NA	NA	NA

## Sheet: apple
Paralogous gene pairs	Method	Ka	Ks	Ka/Ks	P-Value(Fisher)	Length	S-Sites	N-Sites	Fold-Sites(0:2:4)	Substitutions	S-Substitutions	N-Substitutions	Fold-S-Substitutions(0:2:4)	Fold-N-Substitutions(0:2:4)	Divergence-Time	Substitution-Rate-Ratio(rTC:rAG:rTA:rCG:rTG:rCA/rCA)	GC(1:2:3)	ML-Score	AICc	Akaike-Weight	Model
MDP0000243895-MDP0000489886	NG	0.0643474	0.167647	0.383827	1.73467e-05	1101	249.615	851.385	NA	90	37.5	52.5	NA	NA	0.0877671	1:1:1:1:1:1	0.488402(0.550258:0.381443:0.533505)	NA	NA	NA	NA
MDP0000606400-MDP0000131346	NG	0.17321	0.326905	0.529849	4.5469e-05	1170	272.353	897.647	NA	211	72.1667	138.833	NA	NA	0.208987	1:1:1:1:1:1	0.408086(0.472949:0.354276:0.397033)	NA	NA	NA	NA
MDP0000172376-MDP0000191541	NG	0.182907	0.323878	0.564741	0.000441291	1188	249.987	938.013	NA	218	65.75	152.25	NA	NA	0.212571	1:1:1:1:1:1	0.438956(0.520482:0.361446:0.43494)	NA	NA	NA	NA
MDP0000527802-MDP0000578396	NG	0.151141	0.356886	0.4235	2.6862e-05	666	155.233	510.767	NA	114	44.0833	69.9167	NA	NA	0.199097	1:1:1:1:1:1	0.489338(0.5:0.36532:0.602694)	NA	NA	NA	NA
MDP0000622590-MDP0000202716	NG	0.0324487	0.142131	0.228301	9.2014e-06	729	162.193	566.807	NA	39	21	18	NA	NA	0.0568516	1:1:1:1:1:1	0.484911(0.504115:0.395062:0.555556)	NA	NA	NA	NA
MDP0000129357-MDP0000209135	NG	0.0210648	0.167333	0.125886	6.95327e-14	1134	243.366	890.634	NA	55	36.5	18.5	NA	NA	0.0524551	1:1:1:1:1:1	0.523934(0.493473:0.386423:0.691906)	NA	NA	NA	NA
MDP0000320827-MDP0000230456	NG	0.0589545	0.153086	0.385107	0.000160718	945	213.038	731.962	NA	71	29.5	41.5	NA	NA	0.0801751	1:1:1:1:1:1	0.512112(0.502907:0.40843:0.625)	NA	NA	NA	NA

## Sheet: peach
Paralogous gene pairs	Method	Ka	Ks	Ka/Ks	P-Value(Fisher)	Length	S-Sites	N-Sites	Fold-Sites(0:2:4)	Substitutions	S-Substitutions	N-Substitutions	Fold-S-Substitutions(0:2:4)	Fold-N-Substitutions(0:2:4)	Divergence-Time	Substitution-Rate-Ratio(rTC:rAG:rTA:rCG:rTG:rCA/rCA)	GC(1:2:3)	ML-Score	AICc	Akaike-Weight	Model
ppa007300m-ppa016533m	NG	0.491528	3.16193	0.155452	1.16731e-25	1098	240.776	857.224	NA	487	177.917	309.083	NA	NA	1.07711	1:1:1:1:1:1	0.408545(0.488347:0.338983:0.398305)	NA	NA	NA	NA
ppa1027143m-ppa010224m	NG	0.186228	1.58628	0.1174	9.07324e-33	744	160.342	583.658	NA	202	105.75	96.25	NA	NA	0.487957	1:1:1:1:1:1	0.376712(0.461644:0.290411:0.378082)	NA	NA	NA	NA
ppa009180m-ppa008441m	NG	0.313444	1.13904	0.275183	1.4775e-17	858	203.868	654.132	NA	287	119.417	167.583	NA	NA	0.509613	1:1:1:1:1:1	0.522031(0.517241:0.413793:0.635057)	NA	NA	NA	NA

## Sheet: strawberry
Paralogous gene pairs	Method	Ka	Ks	Ka/Ks	P-Value(Fisher)	Length	S-Sites	N-Sites	Fold-Sites(0:2:4)	Substitutions	S-Substitutions	N-Substitutions	Fold-S-Substitutions(0:2:4)	Fold-N-Substitutions(0:2:4)	Divergence-Time	Substitution-Rate-Ratio(rTC:rAG:rTA:rCG:rTG:rCA/rCA)	GC(1:2:3)	ML-Score	AICc	Akaike-Weight	Model
gene12667-gene02705	NG	0.555521	1.93959	0.286412	2.53924e-16	1056	231.189	824.811	NA	484	160.333	323.667	NA	NA	0.858533	1:1:1:1:1:1	0.388181(0.450106:0.318471:0.395966)	NA	NA	NA	NA
gene20347-gene29004	NG	0.308519	1.37922	0.22369	1.24679e-23	981	208.742	772.258	NA	327	131.667	195.333	NA	NA	0.536348	1:1:1:1:1:1	0.393075(0.471487:0.306517:0.401222)	NA	NA	NA	NA
gene32416-gene13301	NG	0.593838	1.17905	0.503658	5.63314e-07	999	240.063	758.937	NA	454	142.667	311.333	NA	NA	0.734466	1:1:1:1:1:1	0.479532(0.464912:0.389864:0.583821)	NA	NA	NA	NA

## Sheet: Chinese plum
Paralogous gene pairs	Method	Ka	Ks	Ka/Ks	P-Value(Fisher)	Length	S-Sites	N-Sites	Fold-Sites(0:2:4)	Substitutions	S-Substitutions	N-Substitutions	Fold-S-Substitutions(0:2:4)	Fold-N-Substitutions(0:2:4)	Divergence-Time	Substitution-Rate-Ratio(rTC:rAG:rTA:rCG:rTG:rCA/rCA)	GC(1:2:3)	ML-Score	AICc	Akaike-Weight	Model
Pm005519-Pm027197	NG	0.484667	2.13353	0.227166	1.52047e-22	1107	245.616	861.384	NA	481	173.5	307.5	NA	NA	0.85051	1:1:1:1:1:1	0.403741(0.480612:0.341837:0.388776)	NA	NA	NA	NA
Pm020253-Pm009237	NG	0.265031	1.95794	0.135362	8.25342e-37	987	209.148	777.852	NA	319	145.333	173.667	NA	NA	0.623764	1:1:1:1:1:1	0.423953(0.523224:0.334699:0.413934)	NA	NA	NA	NA
