# Supplementary material for: Genome-wide identification and comparative analysis of the heat shock transcription factor family in Chinese white pear (Pyrus bretschneideri) and five other Rosaceae species
Source: BMC Plant Biol. 2015 Jan 21;15:12. doi: 10.1186/s12870-014-0401-5 (PMC4310194; doi:10.1186/s12870-014-0401-5)
Supplement: Additional file 10: — The ESTs for putative PbHsf genes. [file 12870_2014_401_MOESM10_ESM.xlsx]

## Sheet: Sheet1
The ESTs for each putative PbHsf gene
Gene name	EST hit with highest score	Score	E value	Number of ESTs in pear ESTdb
PbHsfA1a	scaffold17109	1476	0	4
PbHsfA1b	scaffold17109	1482	0	3
PbHsfA1c	scaffold27019	2333	0	2
PbHsfA2a	scaffold27775	2084	0	1
PbHsfA3a	C1050502	1026	0	2
PbHsfA3b	C950249	429	4	1
PbHsfA4a	scaffold5178	2322	0	1
PbHsfA4b	scaffold5177	1112	0	3
PbHsfA4c	scaffold142	1341	0	2
PbHsfA4d	scaffold13217	1094	0	3
PbHsfA5a	scaffold25817	1940	0	1
PbHsfA6a	NA	NA	NA	NA
PbHsfA6b	NA	NA	NA	NA
PbHsfA6c	NA	NA	NA	NA
PbHsfA7a	scaffold2114	627	8e-179	2
PbHsfA7b	scaffold2046	1463	0	1
PbHsfA8a	scaffold4546	2176	0	1
PbHsfA9a	C1004174	640	0	1
PbHsfA9b	NA	NA	NA	NA
PbHsfB1a	scaffold26523	961	0	2
PbHsfB1b	scaffold26124	961	0	3
PbHsfB2a	scaffold16205	678	0	4
PbHsfB3a	NA	NA	NA	NA
PbHsfB3b	NA	NA	NA	NA
PbHsfB3c	scaffold22199	1352	0	1
PbHsfB4a	scaffold23381	1236	0	2
PbHsfB5a	NA	NA	NA	NA
PbHsfC1a	C902698	394	7e-109	1
PbHsfC1b	C1065126	750	0	3
NA: not available
