# Supplementary material for: Genome-wide identification and comparative analysis of the heat shock transcription factor family in Chinese white pear (Pyrus bretschneideri) and five other Rosaceae species
Source: BMC Plant Biol. 2015 Jan 21;15:12. doi: 10.1186/s12870-014-0401-5 (PMC4310194; doi:10.1186/s12870-014-0401-5)
Supplement: Additional file 11: — The RPKM (reads per kilobase per million) value of Hsf genes expression in Chinese white pear. [file 12870_2014_401_MOESM11_ESM.xlsx]

## Sheet: RPKM
Gene name	Gene ID	S1	S2	S3	S4
PbrHsfA1a	Pbr025227.1	1.07483	0.843677	0.794137	1.02524
PbrHsfA1b	Pbr041026.1	1.31368	1.26552	0.907585	1.02524
PbrHsfA1c	Pbr031411.1	2.79414	3.39266	2.32251	2.77629
PbrHsfA2a	Pbr019856.1	3.66239	13.3582	24.9586	5.0123
PbrHsfA3a	Pbr005496.1	0.64721	1.61932	1.94692	2.88097
PbrHsfA3b	Pbr016805.1	0.325941	6.9078	7.22464	4.87083
PbrHsfA4a	Pbr000538.1	22.5893	24.9977	23.2243	24.9565
PbrHsfA4b	Pbr016090.1	6.81402	6.39324	10.9231	20.5823
PbrHsfA4c	Pbr022463.1	0.818918	0.482101	0.51862	0.781138
PbrHsfA4d	Pbr005379.1	6.06037	7.29771	10.3365	13.4009
PbrHsfA5a	Pbr016487.1	18.1566	14.4959	18.0748	13.9975
PbrHsfA6a	Pbr036788.1	2.36041	2.97768	4.6447	10.9359
PbrHsfA6b	Pbr014670.1	-	-	0.164778	-
PbrHsfA6c	Pbr018847.1	-	-	-	-
PbrHsfA7a	Pbr009953.1	3.9686	10.5135	5.65495	2.52368
PbrHsfA7b	Pbr012908.1	3.03482	4.76429	5.44551	0.160823
PbrHsfA8a	Pbr012136.1	15.0839	10.3742	14.7422	13.4196
PbrHsfA9a	Pbr041474.1	3.08986	3.92908	2.93521	2.59364
PbrHsfA9b	Pbr015630.1	0.872326	2.97121	1.42057	-
PbrHsfB1a	Pbr025141.1	18.7713	112.069	18.8009	35.0321
PbrHsfB1b	Pbr030422.1	2.03346	9.69659	4.63604	18.4267
PbrHsfB2a	Pbr013953.1	18.7386	26.4087	12.7661	2.70819
PbrHsfB3a	Pbr002020.1	-	-	-	0.470604
PbrHsfB3b	Pbr030436.1	-	-	-	0.470604
PbrHsfB3c	Pbr002038.1	10.3607	83.4307	26.7142	19.0595
PbrHsfB4a	Pbr019653.1	21.5303	26.784	9.8531	6.74573
PbrHsfB5a	Pbr016270.1	1.28521	0.567455	1.42436	1.22591
PbrHsfC1a	Pbr014107.1	0.199306	0.351998	1.32531	8.93524
PbrHsfC1b	Pbr016948.1	8.52409	4.76214	5.61863	5.30993

## Sheet: log2 transformed RPKM
Gene name	Gene ID	S1	S2	S3	S4
PbrHsfA1a	Pbr025227.1	0.104109	-0.245237	-0.33254	0.035967
PbrHsfA1b	Pbr041026.1	0.393616	0.339725	-0.139895	0.035967
PbrHsfA1c	Pbr031411.1	1.48241	1.76242	1.21568	1.47316
PbrHsfA2a	Pbr019856.1	1.87278	3.73966	4.64146	2.32547
PbrHsfA3a	Pbr005496.1	-0.627695	0.695384	0.961191	1.52656
PbrHsfA3b	Pbr016805.1	-1.61732	2.78823	2.85293	2.28417
PbrHsfA4a	Pbr000538.1	4.49757	4.64372	4.53756	4.64135
PbrHsfA4b	Pbr016090.1	2.76851	2.67655	3.44931	4.36333
PbrHsfA4c	Pbr022463.1	-0.288208	-1.05259	-0.94725	-0.35635
PbrHsfA4d	Pbr005379.1	2.59941	2.86744	3.36968	3.74426
PbrHsfA5a	Pbr016487.1	4.18243	3.85757	4.17591	3.8071
PbrHsfA6a	Pbr036788.1	1.23904	1.57419	2.21559	3.451
PbrHsfA6b	Pbr014670.1	-	-	-2.60141	-
PbrHsfA6c	Pbr018847.1	-	-	-	-
PbrHsfA7a	Pbr009953.1	1.98863	3.39417	2.49952	1.33553
PbrHsfA7b	Pbr012908.1	1.60161	2.25226	2.44507	-2.63646
PbrHsfA8a	Pbr012136.1	3.91494	3.37493	3.88188	3.74627
PbrHsfA9a	Pbr041474.1	1.62754	1.97419	1.55346	1.37498
PbrHsfA9b	Pbr015630.1	-0.19706	1.57105	0.506468	-
PbrHsfB1a	Pbr025141.1	4.23045	6.80824	4.23273	5.1306
PbrHsfB1b	Pbr030422.1	1.02394	3.27748	2.21289	4.20372
PbrHsfB2a	Pbr013953.1	4.22794	4.72294	3.67425	1.43733
PbrHsfB3a	Pbr002020.1	-	-	-	-1.08742
PbrHsfB3b	Pbr030436.1	-	-	-	-1.08742
PbrHsfB3c	Pbr002038.1	3.37304	6.38251	4.73954	4.25243
PbrHsfB4a	Pbr019653.1	4.4283	4.7433	3.30058	2.75397
PbrHsfB5a	Pbr016270.1	0.362	-0.817421	0.510313	0.293858
PbrHsfC1a	Pbr014107.1	-2.32694	-1.50636	0.406335	3.15951
PbrHsfC1b	Pbr016948.1	3.09155	2.25161	2.49022	2.40869
